# Supplementary material for: Acetyl­ene–ammonia–18-crown-6 (1/2/1)
Source: Acta Crystallogr Sect E Struct Rep Online. 2012 Sep 15;68(Pt 10):o2933. doi: 10.1107/S1600536812038792 (PMC3470307; doi:10.1107/S1600536812038792)
Supplement: Supplementary file 1 [file e-68-o2933-sup1.cif]

##############################################################################
#                                                                            #
# This CIF contains the data in a paper accepted for publication in          #
# Acta Crystallographica Section E. It conforms to the requirements of       #
# Notes for Authors for Acta Crystallographica Section E, and has been       #
# peer reviewed under the auspices of the IUCr Commission on Journals.       #
#                                                                            #
# Full details of the Crystallographic Information File format               #
# are given in the paper "The Crystallographic Information File (CIF):       #
# a New Standard Archive File for Crystallography" by S. R. Hall, F. H.      #
# Allen and I. D. Brown [Acta Cryst. (1991), A47, 655-685].                  #
#                                                                            #
# The current version of the core CIF dictionary is obtainable from          #
# ftp://ftp.iucr.org/pub/cif_core.dic.                                       #
#                                                                            #
# Software is freely available for graphical display of the structure(s)     #
# in this CIF. For information consult the CIF software page                 #
# http://www.iucr.org/resources/cif/software.                                #
#                                                                            #
# This file may be used for bona fide research purposes within the           #
# scientific community so long as proper attribution is given to the journal # 
# article from which it was obtained.                                        #
#                                                                            #
##############################################################################
data_I
_audit_creation_method
;
Olex2 1.2-beta
(compiled 2012.05.09 svn.r2324, GUI svn.r4230)
;
_chemical_name_systematic
;
Ethyne--ammonia--1,4,7,10,13,16-hexaoxacyclooctadecane (1/2/1)
;
_chemical_name_common
;
Acetylene--ammonia--18-crown-6 (1/2/1)
;
_chemical_formula_moiety     'C12 H24 O6, C2 H2, 2(H3 N)'
_chemical_formula_sum     'C14 H32 N2 O6'
_chemical_formula_iupac     'C2 H2, C12 H24 O6, 2N H3'
_chemical_formula_weight     324.42
_chemical_melting_point     ?
_symmetry_space_group_name_hall     '-R 3'
_space_group_crystal_system     trigonal
_space_group_name_H-M_alt     'R -3'
_space_group_name_Hall     '-R 3'
loop_
    _space_group_symop_id
    _space_group_symop_operation_xyz
    1 'x, y, z'
    2 '-y, x-y, z'
    3 '-x+y, -x, z'
    4 'x+2/3, y+1/3, z+1/3'
    5 '-y+2/3, x-y+1/3, z+1/3'
    6 '-x+y+2/3, -x+1/3, z+1/3'
    7 'x+1/3, y+2/3, z+2/3'
    8 '-y+1/3, x-y+2/3, z+2/3'
    9 '-x+y+1/3, -x+2/3, z+2/3'
    10 '-x, -y, -z'
    11 'y, -x+y, -z'
    12 'x-y, x, -z'
    13 '-x+2/3, -y+1/3, -z+1/3'
    14 'y+2/3, -x+y+1/3, -z+1/3'
    15 'x-y+2/3, x+1/3, -z+1/3'
    16 '-x+1/3, -y+2/3, -z+2/3'
    17 'y+1/3, -x+y+2/3, -z+2/3'
    18 'x-y+1/3, x+2/3, -z+2/3'
_cell_length_a     11.89150(10)
_cell_length_b     11.89150(10)
_cell_length_c     11.5736(2)
_cell_angle_alpha     90.00
_cell_angle_beta     90.00
_cell_angle_gamma     120.00
_cell_volume     1417.33(3)
_cell_formula_units_Z     3
_cell_measurement_reflns_used     3585
_cell_measurement_theta_min     5.75
_cell_measurement_theta_max     73.34
_cell_measurement_temperature     123.00
_exptl_crystal_description     block
_exptl_crystal_colour     'clear colourless'
_exptl_crystal_size_max     0.1
_exptl_crystal_size_mid     0.1
_exptl_crystal_size_min     0.1
_exptl_crystal_density_diffrn     1.140
_exptl_crystal_density_meas     ?
_exptl_crystal_density_method     'not measured'
_exptl_crystal_F_000     534
_exptl_absorpt_coefficient_mu     0.730
_exptl_absorpt_correction_type     analytical
_exptl_absorpt_process_details
;
[Crysalis PRO (Agilent, 2012), based on expressions derived by
Clark & Reid (1995)]
;
_exptl_absorpt_correction_T_min     0.798
_exptl_absorpt_correction_T_max     0.841
_exptl_special_details
;
Absorption correction: Crysalis Pro, Agilent Technologies, Version 1.171.35.21,
Analytical numeric
absorption correction using a multifaceted crystal
model based on expressions derived by R. C. Clark & J. S. Reid (1995).
Crystal mounting in perfluorether
;
_diffrn_ambient_temperature     123.00
_diffrn_radiation_type     'CuK\a'
_diffrn_radiation_wavelength     1.54184
_diffrn_radiation_monochromator     'graphite'
_diffrn_measurement_device_type     'Oxford Diffraction SuperNova'
_diffrn_measurement_method     '\w scans'
_diffrn_detector_area_resol_mean     ?
_diffrn_reflns_number     5835
_diffrn_reflns_av_R_equivalents     0.0315
_diffrn_reflns_theta_min     5.75
_diffrn_reflns_theta_max     73.34
_diffrn_reflns_theta_full     73.34
_diffrn_measured_fraction_theta_max     0.997
_diffrn_measured_fraction_theta_full     0.997
_diffrn_reflns_limit_h_min     -14
_diffrn_reflns_limit_h_max     14
_diffrn_reflns_limit_k_min     -14
_diffrn_reflns_limit_k_max     14
_diffrn_reflns_limit_l_min     -14
_diffrn_reflns_limit_l_max     14
_diffrn_standards_number     0
_diffrn_standards_interval_count     0
_diffrn_standards_interval_time     0
_diffrn_standards_decay_%     0
_refine_special_details
;
Refinement of <i>F</i>^2^ against ALL reflections. The weighted <i>R</i>-factor
<i>wR</i> and goodness of fit <i>S</i> are based on <i>F</i>^2^, conventional
<i>R</i>-factors <i>R</i> are based on <i>F</i>, with <i>F</i> set to zero for
negative <i>F</i>^2^. The threshold expression of <i>F</i>^2^ >
\s(<i>F</i>^2^) is used only for calculating <i>R</i>-factors(gt) <i>etc</i>.
and is not relevant to the choice of reflections for refinement.
<i>R</i>-factors based on <i>F</i>^2^ are statistically about twice as large
as those based on <i>F</i>, and <i>R</i>- factors based on ALL data will be
even larger.
;
_reflns_number_total     640
_reflns_number_gt     598
_reflns_threshold_expression     I>2sigma(I)
_refine_ls_structure_factor_coef     Fsqd
_refine_ls_matrix_type     full
_refine_ls_R_factor_all     0.0387
_refine_ls_R_factor_gt     0.0363
_refine_ls_wR_factor_gt     0.0968
_refine_ls_wR_factor_ref     0.1001
_refine_ls_goodness_of_fit_ref     1.110
_refine_ls_restrained_S_all     1.110
_refine_ls_number_reflns     640
_refine_ls_number_parameters     53
_refine_ls_number_restraints     0
_refine_ls_hydrogen_treatment     constr
_refine_ls_weighting_scheme     calc
_refine_ls_weighting_details
         'calc w=1/[\s^2^(Fo^2^)+(0.0481P)^2^+0.8298P] where P=(Fo^2^+2Fc^2^)/3'
_atom_sites_solution_hydrogens     geom
_atom_sites_solution_primary     iterative
_atom_sites_solution_secondary     difmap
_refine_ls_shift/su_max     0.000
_refine_ls_shift/su_mean     0.000
_refine_diff_density_max     0.181
_refine_diff_density_min     -0.188
_refine_ls_extinction_method     none
_refine_ls_extinction_coef     ?
loop_
    _atom_type_symbol
    _atom_type_description
    _atom_type_scat_dispersion_real
    _atom_type_scat_dispersion_imag
    _atom_type_scat_source
    'C' 'C' 0.0181 0.0091
                         'International Tables Vol C Tables 4.2.6.8 and 6.1.1.4'
    'H' 'H' 0.0000 0.0000
                         'International Tables Vol C Tables 4.2.6.8 and 6.1.1.4'
    'N' 'N' 0.0311 0.0180
                         'International Tables Vol C Tables 4.2.6.8 and 6.1.1.4'
    'O' 'O' 0.0492 0.0322
                         'International Tables Vol C Tables 4.2.6.8 and 6.1.1.4'
_computing_data_collection
;
CrysAlis PRO (Agilent, 2012)
;
_computing_cell_refinement
;
CrysAlis PRO (Agilent, 2012)
;
_computing_data_reduction
;
CrysAlis PRO (Agilent, 2012)
;
_computing_structure_solution
;
olex2.solve (Bourhis <i>et al.</i>, 2012)
;
_computing_structure_refinement
;
SHELXL97 (Sheldrick, 2008)
;
_computing_molecular_graphics
;
DIAMOND (Brandenburg & Putz, H, 2011)
;
_computing_publication_material
;
OLEX2 (Dolomanov <i>et al.</i>, 2009)
;
loop_
    _atom_site_type_symbol
    _atom_site_label
    _atom_site_fract_x
    _atom_site_fract_y
    _atom_site_fract_z
    _atom_site_U_iso_or_equiv
    _atom_site_adp_type
    _atom_site_calc_flag
    _atom_site_refinement_flags
    _atom_site_occupancy
    _atom_site_symmetry_multiplicity
    _atom_site_disorder_assembly
    _atom_site_disorder_group
    O O1 0.34988(11) 0.43774(10) 0.64475(7) 0.0298(4) Uani d P 0.830(4) 1 . 1
    C C2 0.23519(11) 0.32279(10) 0.67833(11) 0.0387(4) Uani d . 1 1 . .
    H H2AA 0.2314 0.3164 0.7637 0.046 Uiso calc PR 0.830(4) 1 . 1
    H H2AB 0.2375 0.2463 0.6476 0.046 Uiso calc PR 0.830(4) 1 . 1
    H H2BC 0.1912 0.2473 0.7309 0.046 Uiso calc PR 0.170(4) 1 . 2
    H H2BD 0.2225 0.2880 0.5987 0.046 Uiso calc PR 0.170(4) 1 . 2
    C C3 0.46325(13) 0.45185(13) 0.69816(12) 0.0344(4) Uani d P 0.830(4) 1 . 1
    H H3B 0.4711 0.3743 0.6819 0.041 Uiso calc PR 0.830(4) 1 . 1
    H H3A 0.4568 0.4586 0.7829 0.041 Uiso calc PR 0.830(4) 1 . 1
    O O1A 0.4390(5) 0.5013(5) 0.6463(3) 0.0254(17) Uani d P 0.170(4) 1 . 2
    C C3A 0.3587(6) 0.3803(6) 0.7006(6) 0.0312(12) Uani d P 0.17 1 . 2
    H H3AB 0.3905 0.3206 0.6786 0.037 Uiso calc PR 0.170(4) 1 . 2
    H H3AA 0.3700 0.3934 0.7852 0.037 Uiso calc PR 0.170(4) 1 . 2
    N N1 0.3333 0.6667 0.50242(13) 0.0330(4) Uani d S 1 3 . .
    H H1A 0.3430 0.6046 0.5340 0.040 Uiso d R 1 1 . .
    C C1 0.3333 0.6667 0.21796(16) 0.0289(4) Uani d S 1 3 . .
    H H1 0.3333 0.6667 0.3000 0.035 Uiso calc SR 1 3 . .
loop_
    _atom_site_aniso_label
    _atom_site_aniso_U_11
    _atom_site_aniso_U_22
    _atom_site_aniso_U_33
    _atom_site_aniso_U_12
    _atom_site_aniso_U_13
    _atom_site_aniso_U_23
    O1 0.0306(8) 0.0310(6) 0.0287(5) 0.0160(5) 0.0010(4) 0.0042(4)
    C2 0.0397(7) 0.0276(6) 0.0487(7) 0.0168(5) 0.0111(5) 0.0046(4)
    C3 0.0379(8) 0.0347(7) 0.0359(8) 0.0220(7) -0.0045(5) -0.0002(5)
    O1A 0.027(3) 0.029(3) 0.022(2) 0.016(2) -0.0035(16) 0.0004(17)
    C3A 0.027(3) 0.029(3) 0.040(3) 0.016(3) -0.002(2) 0.000(3)
    N1 0.0363(6) 0.0363(6) 0.0263(7) 0.0182(3) 0.000 0.000
    C1 0.0257(5) 0.0257(5) 0.0351(8) 0.0129(3) 0.000 0.000
_geom_special_details
;
All e.s.d.'s (except the e.s.d. in the dihedral angle between two l.s. planes)
are estimated using the full covariance matrix. The cell e.s.d.'s are taken
into account individually in the estimation of e.s.d.'s in distances, angles
and torsion angles; correlations between e.s.d.'s in cell parameters are only
used when they are defined by crystal symmetry. An approximate (isotropic)
treatment of cell e.s.d.'s is used for estimating e.s.d.'s involving l.s.
planes.
;
loop_
    _geom_bond_atom_site_label_1
    _geom_bond_atom_site_label_2
    _geom_bond_site_symmetry_2
    _geom_bond_distance
    _geom_bond_publ_flag
    O1 C2 . 1.4196(15) ?
    O1 C3 . 1.4148(18) ?
    C2 H2AA . 0.9900 ?
    C2 H2AB . 0.9900 ?
    C2 H2BC . 0.9900 ?
    C2 H2BD . 0.9900 ?
    C2 C3 14_456 1.4698(18) ?
    C2 O1A 14_456 1.446(5) ?
    C2 C3A . 1.298(6) ?
    C3 C2 15_556 1.4698(18) ?
    C3 H3B . 0.9900 ?
    C3 H3A . 0.9900 ?
    O1A C2 15_556 1.446(5) ?
    O1A C3A . 1.416(8) ?
    C3A H3AB . 0.9900 ?
    C3A H3AA . 0.9900 ?
    N1 H1A . 0.8810 ?
    C1 C1 13_565 1.187(4) ?
    C1 H1 . 0.9500 ?
loop_
    _geom_angle_atom_site_label_1
    _geom_angle_atom_site_label_2
    _geom_angle_atom_site_label_3
    _geom_angle_site_symmetry_1
    _geom_angle_site_symmetry_3
    _geom_angle
    _geom_angle_publ_flag
    C3 O1 C2 . . 113.22(10) ?
    O1 C2 H2AA . . 109.4 ?
    O1 C2 H2AB . . 109.4 ?
    O1 C2 H2BC . . 149.2 ?
    O1 C2 H2BD . . 91.2 ?
    O1 C2 C3 . 14_456 111.27(10) ?
    O1 C2 O1A . 14_456 89.71(18) ?
    H2AA C2 H2AB . . 108.0 ?
    H2BC C2 H2BD . . 107.0 ?
    C3 C2 H2AA 14_456 . 109.4 ?
    C3 C2 H2AB 14_456 . 109.4 ?
    C3 C2 H2BC 14_456 . 97.7 ?
    C3 C2 H2BD 14_456 . 74.6 ?
    O1A C2 H2AA 14_456 . 87.6 ?
    O1A C2 H2AB 14_456 . 148.6 ?
    O1A C2 H2BC 14_456 . 107.5 ?
    O1A C2 H2BD 14_456 . 107.5 ?
    C3A C2 H2AA . . 80.7 ?
    C3A C2 H2AB . . 90.6 ?
    C3A C2 H2BC . . 107.5 ?
    C3A C2 H2BD . . 107.5 ?
    C3A C2 C3 . 14_456 152.4(3) ?
    C3A C2 O1A . 14_456 119.3(3) ?
    O1 C3 C2 . 15_556 110.55(11) ?
    O1 C3 H3B . . 109.5 ?
    O1 C3 H3A . . 109.5 ?
    C2 C3 H3B 15_556 . 109.5 ?
    C2 C3 H3A 15_556 . 109.5 ?
    H3B C3 H3A . . 108.1 ?
    C3A O1A C2 . 15_556 122.5(4) ?
    C2 C3A O1A . . 117.3(5) ?
    C2 C3A H3AB . . 108.0 ?
    C2 C3A H3AA . . 108.0 ?
    O1A C3A H3AB . . 108.0 ?
    O1A C3A H3AA . . 108.0 ?
    H3AB C3A H3AA . . 107.2 ?
    C1 C1 H1 13_565 . 180.0 ?
loop_
    _geom_hbond_atom_site_label_D
    _geom_hbond_atom_site_label_H
    _geom_hbond_atom_site_label_A
    _geom_hbond_site_symmetry_A
    _geom_hbond_distance_DH
    _geom_hbond_distance_HA
    _geom_hbond_distance_DA
    _geom_hbond_angle_DHA
    N1 H1A O1 . 0.88 2.40 3.2709(12) 171.0
    N1 H1A O1A . 0.88 2.43 3.270(4) 159.4
    C1 H1 N1 . 0.95 2.34 3.292(2) 180.0
data_global
_journal_date_recd_electronic     2012-07-27
_journal_date_accepted     2012-09-10
_journal_name_full     'Acta Crystallographica, Section E'
_journal_year     2012
_journal_volume     68
_journal_issue     10
_journal_page_first     o2933
_journal_page_last     o2933
_journal_paper_category     QO
_journal_paper_doi     10.1107/S1600536812038792
_journal_coeditor_code     NC2288
_publ_contact_author_name     'Nikolaus Korber'
_publ_contact_author_address
;
Institut f\"ur Anorganische Chemie
Universit\"at Regensburg
Universit\"atsstrasse 31
93053 Regensburg
Germany
;
_publ_contact_author_email     'nikolaus.korber@chemie.uni-regensburg.de'
_publ_contact_author_fax     '+49 (0)941 943 1812'
_publ_contact_author_phone     '+49 (0)941 943 4448'
_publ_section_title
;
Acetylene--ammonia--18-crown-6 (1/2/1)
;
loop_
    _publ_author_name
    _publ_author_footnote
    _publ_author_address
    'Grassl, Tobias' .
;
Institut f\"ur Anorganische Chemie
Universit\"at Regensburg
Universit\"atsstrasse 31
93053 Regensburg
Germany
;
    'Hamberger, Markus' .
;
Institut f\"ur Anorganische Chemie
Universit\"at Regensburg
Universit\"atsstrasse 31
93053 Regensburg
Germany
;
    'Korber, Nikolaus' .
;
Institut f\"ur Anorganische Chemie
Universit\"at Regensburg
Universit\"atsstrasse 31
93053 Regensburg
Germany
;
