# Supplementary material for: Acetyl­ene–ammonia–18-crown-6 (1/2/1)
Source: Acta Crystallogr Sect E Struct Rep Online. 2012 Sep 15;68(Pt 10):o2933. doi: 10.1107/S1600536812038792 (PMC3470307; doi:10.1107/S1600536812038792)
Supplement: Supplementary file 2 [file e-68-o2933-Isup2.hkl]

# 
# h,k,l, Fc-squared, Fo-squared, sigma(Fo-squared) and status flag 
# 
data_I
_shelx_title ' ' 
_shelx_refln_list_code          4 
_shelx_F_calc_maximum      209.99 
_exptl_crystal_F_000       534.00 
_reflns_d_resolution_high  0.8047 
 
loop_ 
 _symmetry_equiv_pos_as_xyz 
 'x, y, z' 
 '-y, x-y, z' 
 '-x+y, -x, z' 
 'x+2/3, y+1/3, z+1/3' 
 '-y+2/3, x-y+1/3, z+1/3' 
 '-x+y+2/3, -x+1/3, z+1/3' 
 'x+1/3, y+2/3, z+2/3' 
 '-y+1/3, x-y+2/3, z+2/3' 
 '-x+y+1/3, -x+2/3, z+2/3' 
 '-x, -y, -z' 
 'y, -x+y, -z' 
 'x-y, x, -z' 
 '-x+2/3, -y+1/3, -z+1/3' 
 'y+2/3, -x+y+1/3, -z+1/3' 
 'x-y+2/3, x+1/3, -z+1/3' 
 '-x+1/3, -y+2/3, -z+2/3' 
 'y+1/3, -x+y+2/3, -z+2/3' 
 'x-y+1/3, x+2/3, -z+2/3' 
 
_cell_length_a    11.8915 
_cell_length_b    11.8915 
_cell_length_c    11.5736 
_cell_angle_alpha  90.000 
_cell_angle_beta   90.000 
_cell_angle_gamma 120.000 
 
_shelx_F_squared_multiplier     1.000 
 
loop_ 
 _refln_index_h 
 _refln_index_k 
 _refln_index_l 
 _refln_F_squared_calc 
 _refln_F_squared_meas 
 _refln_F_squared_sigma 
 _refln_observed_status 
  -1   2   0     1624.33     1532.46      9.09 o 
   0   3   0     9556.85     9616.23     25.87 o 
  -2   4   0    10173.13    10546.98     54.11 o 
  -4   5   0     1055.86     1140.48      9.64 o 
  -1   5   0     6819.31     7257.84     34.80 o 
  -3   6   0      749.52      863.32      5.97 o 
   0   6   0      129.03      167.77      2.81 o 
  -5   7   0     3330.53     3497.47     23.16 o 
  -2   7   0      857.94      970.91     11.05 o 
  -7   8   0        3.53        3.66      0.56 o 
  -4   8   0     1906.35     2098.89     19.84 o 
  -1   8   0      653.77      589.19      7.39 o 
  -6   9   0      379.98      345.08      4.43 o 
  -3   9   0       59.75       49.07      1.73 o 
   0   9   0     3018.30     3058.79     23.73 o 
  -8  10   0        4.29        4.69      1.04 o 
  -5  10   0      308.72      271.88      9.88 o 
  -2  10   0       18.86       18.42      2.13 o 
 -10  11   0       22.67       23.08      1.81 o 
  -7  11   0      208.73      249.03      5.08 o 
  -4  11   0      543.17      555.93      8.22 o 
  -1  11   0        9.03       12.37      1.59 o 
  -9  12   0      517.01      530.95      7.28 o 
  -6  12   0       16.47       16.60      1.65 o 
  -3  12   0      132.78      139.30      3.76 o 
   0  12   0      397.35      388.96     10.44 o 
 -11  13   0       85.30       73.24      5.99 o 
  -8  13   0      187.26      186.75      4.41 o 
  -5  13   0      342.87      342.19      9.65 o 
  -2  13   0      288.28      283.96      6.25 o 
 -10  14   0      100.94      114.47      3.58 o 
  -7  14   0      175.32      173.47      4.36 o 
  -4  14   0        0.29        2.27      0.77 o 
  -1   1   1     3878.13     3686.17     24.60 o 
  -3   2   1      588.11      637.93      3.36 o 
   0   2   1    13243.29    12690.93     54.54 o 
  -5   3   1      122.39      126.03      1.96 o 
  -2   3   1        8.88       20.03      0.96 o 
   1   3   1      232.51      238.69      2.28 o 
  -7   4   1       73.37       61.43      1.61 o 
  -4   4   1     1315.35     1373.14     14.63 o 
  -1   4   1     3117.42     3115.74     19.86 o 
   2   4   1      859.82      954.54      6.89 o 
  -9   5   1      181.93      165.49      3.92 o 
  -6   5   1        8.53        3.62      0.54 o 
  -3   5   1     4691.38     4960.67     31.39 o 
   0   5   1        2.28        2.43      0.57 o 
   3   5   1       94.89      136.57      2.70 o 
 -11   6   1       28.47       23.91      2.08 o 
  -8   6   1     1163.75     1238.51     16.88 o 
  -5   6   1       55.83       43.62      1.54 o 
  -2   6   1       61.30       66.83      1.43 o 
   1   6   1      219.60      212.56      3.10 o 
   4   6   1       56.31       58.99      2.04 o 
 -13   7   1       37.68       45.60      2.71 o 
 -10   7   1      392.85      350.15      5.85 o 
  -7   7   1      392.64      392.97      5.97 o 
  -4   7   1       27.86       29.16      1.15 o 
  -1   7   1     1168.55     1141.01     11.51 o 
   2   7   1      497.10      494.35      6.74 o 
   5   7   1      582.78      578.12      8.96 o 
 -12   8   1       42.44       36.61      2.19 o 
  -9   8   1     2252.74     2197.91     31.25 o 
  -6   8   1        2.60        2.99      0.60 o 
  -3   8   1       16.22        8.80      0.77 o 
   0   8   1     1112.92     1036.55     17.57 o 
   3   8   1      201.78      223.33      5.03 o 
   6   8   1        6.50        4.00      0.71 o 
 -14   9   1        9.64        5.45      1.04 o 
 -11   9   1      506.15      536.21      9.30 o 
  -8   9   1      190.18      183.68      3.39 o 
  -5   9   1        4.53        1.77      0.53 o 
  -2   9   1      289.30      300.28      4.02 o 
   1   9   1      813.09      811.70     11.51 o 
   4   9   1       24.90       28.18      1.76 o 
 -13  10   1        0.52        2.69      1.01 o 
 -10  10   1      237.77      253.54      5.21 o 
  -7  10   1       17.12       11.63      1.47 o 
  -4  10   1       62.92       70.32      2.62 o 
  -1  10   1      104.12      106.74      3.70 o 
   2  10   1        3.04        4.13      1.07 o 
 -12  11   1       18.49       17.42      1.71 o 
  -9  11   1       85.70       82.09      3.06 o 
  -6  11   1      445.71      416.06      7.13 o 
  -3  11   1      340.91      349.89      6.07 o 
   0  11   1       40.35       41.80      2.12 o 
   3  11   1       45.23       38.22      4.52 o 
 -11  12   1       46.74       55.47      2.47 o 
  -8  12   1        2.66        2.29      0.81 o 
  -5  12   1        8.00        3.06      0.93 o 
  -2  12   1        4.03        4.66      1.19 o 
   1  12   1       32.59       26.74      2.62 o 
 -10  13   1       14.95       15.04      1.37 o 
  -7  13   1        0.60        0.91      0.76 o 
  -4  13   1       28.09       31.75      1.62 o 
  -1  13   1       48.00       56.10      3.07 o 
  -9  14   1        2.04        0.89      0.64 o 
  -6  14   1        0.30        0.06      0.65 o 
   0   1   2     5274.55     5255.57     18.10 o 
  -2   2   2    11188.36    11056.99     43.92 o 
   1   2   2       77.52       96.24      1.27 o 
  -4   3   2     1167.35     1310.78      9.00 o 
  -1   3   2        2.42        0.83      0.28 o 
   2   3   2      509.99      496.05      5.39 o 
  -6   4   2       85.20       84.57      2.03 o 
  -3   4   2     3968.80     3832.45     25.12 o 
   0   4   2      879.44      863.43      6.19 o 
   3   4   2        0.00        1.33      0.44 o 
  -8   5   2        6.06        2.81      0.61 o 
  -5   5   2      188.56      211.77      3.11 o 
  -2   5   2      179.20      174.49      2.10 o 
   1   5   2        0.40        1.18      0.43 o 
   4   5   2      154.23      137.56      3.00 o 
 -10   6   2      494.26      506.41     11.20 o 
  -7   6   2      443.19      413.68      5.54 o 
  -4   6   2     1871.87     2092.52     22.63 o 
  -1   6   2      679.32      774.80      7.75 o 
   2   6   2        7.93        4.42      0.46 o 
   5   6   2     1074.15     1060.67     19.79 o 
 -12   7   2      118.22      110.73      3.99 o 
  -9   7   2      116.11      118.59      2.63 o 
  -6   7   2       38.83       42.77      1.64 o 
  -3   7   2       74.39       67.20      1.58 o 
   0   7   2      304.77      281.73      4.72 o 
   3   7   2      210.08      220.09      4.47 o 
   6   7   2       44.52       43.82      2.50 o 
 -14   8   2       15.83       20.62      1.55 o 
 -11   8   2      200.24      201.92      4.42 o 
  -8   8   2     1294.94     1260.42     13.01 o 
  -5   8   2     1510.17     1583.84     21.73 o 
  -2   8   2      662.61      656.82     12.97 o 
   1   8   2       12.95        9.22      0.77 o 
   4   8   2      174.82      175.35      4.39 o 
 -13   9   2       23.73       23.90      1.68 o 
 -10   9   2      202.74      210.84      4.91 o 
  -7   9   2      502.71      521.75      5.84 o 
  -4   9   2      201.18      167.13      4.38 o 
  -1   9   2     2693.88     2508.84     37.77 o 
   2   9   2      115.13      121.62      3.76 o 
   5   9   2        1.22        1.74      0.64 o 
 -12  10   2        5.19        5.31      1.07 o 
  -9  10   2      168.19      157.28      4.32 o 
  -6  10   2        8.36       11.62      1.17 o 
  -3  10   2       96.81       82.18      2.82 o 
   0  10   2      103.81      105.75      3.52 o 
   3  10   2       37.48       36.64      2.06 o 
 -11  11   2       11.52       14.91      1.27 o 
  -8  11   2      259.10      251.88      5.47 o 
  -5  11   2       16.27       15.02      1.49 o 
  -2  11   2      314.89      323.17      6.15 o 
   1  11   2      102.22      115.52      3.76 o 
 -13  12   2      119.64      106.61      4.17 o 
 -10  12   2       96.40       96.55      2.91 o 
  -7  12   2       31.65       24.68      1.62 o 
  -4  12   2      110.44      102.20      3.06 o 
  -1  12   2      104.17       99.80      3.61 o 
 -12  13   2        7.89        5.29      1.08 o 
  -9  13   2       36.37       32.88      1.54 o 
  -6  13   2       26.55       24.72      1.59 o 
  -3  13   2       41.53       36.38      1.83 o 
  -8  14   2        2.81        0.23      0.63 o 
  -5  14   2       21.15       23.76      1.40 o 
   0   0   3    44097.89    39627.67    416.51 o 
   1   1   3    13370.55    12974.72     71.97 o 
  -1   2   3    18963.80    18273.46     75.27 o 
   2   2   3      975.84     1038.40     15.06 o 
  -3   3   3       68.67       72.34      2.13 o 
   0   3   3      768.02      902.16      8.11 o 
   3   3   3      800.47      869.92      7.68 o 
  -5   4   3      105.79      103.53      2.19 o 
  -2   4   3        0.48        0.82      0.28 o 
   1   4   3     1264.49     1235.27     15.53 o 
   4   4   3      139.09      111.82      2.48 o 
  -7   5   3     1110.26     1094.40     14.70 o 
  -4   5   3      506.91      596.94      5.29 o 
  -1   5   3      599.70      642.39      8.55 o 
   2   5   3      163.90      152.80      3.05 o 
   5   5   3       12.28       11.46      1.29 o 
  -9   6   3      330.62      333.09      5.97 o 
  -6   6   3      763.58      704.34      7.72 o 
  -3   6   3    11262.99    11633.00     81.64 o 
   0   6   3     1677.64     1718.07     35.87 o 
   3   6   3       20.53       23.83      1.12 o 
   6   6   3      946.96     1030.74     23.11 o 
 -11   7   3        0.90        1.57      0.98 o 
  -8   7   3       12.30       15.12      0.83 o 
  -5   7   3      294.78      251.33      4.07 o 
  -2   7   3       18.90       26.14      1.15 o 
   1   7   3      618.61      595.92      7.26 o 
   4   7   3      216.66      200.99      4.89 o 
   7   7   3        7.29        7.44      0.99 o 
 -13   8   3        5.64        5.64      0.84 o 
 -10   8   3      470.87      460.12      6.84 o 
  -7   8   3     1126.51     1134.98     11.18 o 
  -4   8   3      216.57      223.08      3.76 o 
  -1   8   3      187.01      184.94      3.27 o 
   2   8   3      475.03      471.85      8.80 o 
   5   8   3        0.39       -0.49      0.70 o 
 -12   9   3       85.33       79.73      2.88 o 
  -9   9   3      417.01      424.11      6.54 o 
  -6   9   3      330.83      340.18      6.25 o 
  -3   9   3      624.96      605.30      7.80 o 
   0   9   3      449.66      480.22      7.70 o 
   3   9   3       48.95       47.31      2.18 o 
 -14  10   3      111.36      107.68      6.99 o 
 -11  10   3      473.16      535.74      7.09 o 
  -8  10   3      400.25      410.50      7.71 o 
  -5  10   3      179.05      198.75      5.00 o 
  -2  10   3      235.93      232.17      4.83 o 
   1  10   3      714.50      725.36     15.89 o 
   4  10   3       99.22       73.15      5.75 o 
 -13  11   3        2.15        2.24      1.37 o 
 -10  11   3      270.38      258.26      6.32 o 
  -7  11   3       13.94       14.69      1.56 o 
  -4  11   3       42.44       53.63      2.31 o 
  -1  11   3      381.79      397.66      7.05 o 
   2  11   3       13.19       11.50      1.42 o 
 -12  12   3       27.81       35.66      2.36 o 
  -9  12   3        0.67        0.50      0.70 o 
  -6  12   3      127.91      120.74      3.64 o 
  -3  12   3       20.77       13.53      1.19 o 
   0  12   3        3.29        1.25      0.77 o 
 -11  13   3       99.80      107.30      3.34 o 
  -8  13   3       76.25       81.95      2.42 o 
  -5  13   3        1.87        3.29      0.85 o 
  -2  13   3        0.78        2.34      0.68 o 
  -7  14   3       39.39       37.34      2.54 o 
  -4  14   3      256.06      268.78     10.69 o 
  -1   1   4      119.62      159.74      1.76 o 
  -3   2   4     2203.56     2220.91     16.85 o 
   0   2   4     4556.59     4135.79     14.77 o 
  -5   3   4        3.05        6.73      0.78 o 
  -2   3   4        0.98       11.34      0.56 o 
   1   3   4      203.71      227.14      2.86 o 
  -7   4   4      123.55      121.66      3.13 o 
  -4   4   4      798.29      854.46      9.97 o 
  -1   4   4      878.21      872.53      9.79 o 
   2   4   4        3.64        0.70      0.56 o 
  -9   5   4      325.31      305.88      6.01 o 
  -6   5   4      119.93      130.25      2.76 o 
  -3   5   4     4689.43     4872.54     30.77 o 
   0   5   4        0.03        1.59      0.50 o 
   3   5   4        1.96        1.67      0.60 o 
 -11   6   4       26.16       25.82      1.76 o 
  -8   6   4      603.14      596.27      6.61 o 
  -5   6   4        9.43       12.61      0.87 o 
  -2   6   4       60.31       66.31      1.87 o 
   1   6   4      494.78      492.35      9.30 o 
   4   6   4        7.17        8.82      1.10 o 
 -13   7   4      148.56      156.25      3.49 o 
 -10   7   4      123.39      120.66      3.67 o 
  -7   7   4       95.99       73.66      1.76 o 
  -4   7   4       22.48       17.78      1.32 o 
  -1   7   4      516.68      506.31      8.87 o 
   2   7   4       24.71       27.37      1.53 o 
   5   7   4      618.13      657.44     17.96 o 
 -12   8   4       24.07       20.09      1.61 o 
  -9   8   4     1060.21     1057.00     12.20 o 
  -6   8   4       23.87       17.12      0.89 o 
  -3   8   4       10.43        8.93      0.77 o 
   0   8   4      749.89      703.37     14.86 o 
   3   8   4      254.40      258.05      5.37 o 
   6   8   4       31.84       27.11      2.32 o 
 -14   9   4       18.21       12.74      2.47 o 
 -11   9   4      228.85      236.37      4.44 o 
  -8   9   4      131.81      125.62      3.59 o 
  -5   9   4        0.27        0.29      0.71 o 
  -2   9   4       88.01       82.00      2.89 o 
   1   9   4      653.01      686.16      8.51 o 
   4   9   4       74.14       67.86      2.42 o 
 -13  10   4        0.58        1.28      1.05 o 
 -10  10   4      123.50      128.69      3.62 o 
  -7  10   4       57.34       76.94      2.95 o 
  -4  10   4        1.28        2.51      0.94 o 
  -1  10   4       58.79       53.73      2.58 o 
   2  10   4        2.41        3.01      0.81 o 
 -12  11   4        4.60        2.61      0.96 o 
  -9  11   4        0.34        0.04      0.85 o 
  -6  11   4        0.14        0.36      0.90 o 
  -3  11   4      169.23      162.29      4.09 o 
   0  11   4        3.63        0.82      1.07 o 
 -11  12   4       45.33       41.29      1.49 o 
  -8  12   4        3.27        7.56      1.10 o 
  -5  12   4        4.42        8.09      1.10 o 
  -2  12   4        0.27       -0.70      0.70 o 
 -10  13   4       20.23       18.70      1.11 o 
  -7  13   4        0.42        0.97      0.89 o 
  -4  13   4       75.80       74.30      2.76 o 
  -9  14   4        0.97        0.41      0.58 o 
  -6  14   4        4.94        0.82      0.59 o 
   0   1   5     1873.72     1797.33     13.85 o 
  -2   2   5     1544.93     1589.68     13.66 o 
   1   2   5      512.40      482.48      4.37 o 
  -4   3   5      162.41      159.90      2.80 o 
  -1   3   5      138.19      153.62      2.17 o 
   2   3   5      379.43      355.47      6.07 o 
  -6   4   5      147.51      122.17      2.88 o 
  -3   4   5     2718.22     2674.03     26.77 o 
   0   4   5      650.74      573.06      5.38 o 
   3   4   5       48.76       39.38      1.38 o 
  -8   5   5       39.74       33.03      1.39 o 
  -5   5   5      245.96      234.13      4.39 o 
  -2   5   5      163.65      171.49      2.54 o 
   1   5   5       35.05       33.39      1.49 o 
   4   5   5      330.77      317.01      5.67 o 
 -10   6   5      734.45      755.25     12.65 o 
  -7   6   5       80.19       65.82      1.83 o 
  -4   6   5     1613.14     1578.00     18.80 o 
  -1   6   5     1012.49     1009.97     19.05 o 
   2   6   5       11.32        7.51      0.81 o 
   5   6   5     1024.07     1101.57     15.73 o 
 -12   7   5      100.84       98.10      3.07 o 
  -9   7   5        5.89        7.84      1.05 o 
  -6   7   5      177.38      189.69      3.09 o 
  -3   7   5       66.26       73.07      2.11 o 
   0   7   5      118.45      113.29      2.60 o 
   3   7   5      265.80      282.35      5.80 o 
   6   7   5       52.71       50.02      2.90 o 
 -11   8   5       78.91       71.91      2.44 o 
  -8   8   5      535.36      506.15      7.22 o 
  -5   8   5     1438.43     1361.92     15.63 o 
  -2   8   5      169.10      155.77      3.21 o 
   1   8   5       16.53       20.06      1.87 o 
   4   8   5      271.75      284.31      7.49 o 
 -13   9   5        3.53        1.78      0.65 o 
 -10   9   5       72.93       65.81      2.23 o 
  -7   9   5      477.09      483.18      6.85 o 
  -4   9   5       26.78       28.07      1.98 o 
  -1   9   5     1384.17     1428.24     17.86 o 
   2   9   5       81.78       93.53      3.41 o 
 -12  10   5        1.76        1.45      0.67 o 
  -9  10   5        3.51       -0.78      0.82 o 
  -6  10   5       28.58       26.72      1.79 o 
  -3  10   5       34.12       31.01      1.95 o 
   0  10   5       39.97       47.62      2.36 o 
   3  10   5        7.53        7.63      1.01 o 
 -11  11   5        1.98        2.53      0.80 o 
  -8  11   5       71.83       57.33      2.35 o 
  -5  11   5       27.82       24.32      1.79 o 
  -2  11   5      102.36      100.02      3.29 o 
   1  11   5       52.75       54.97      3.90 o 
 -10  12   5       65.61       61.29      2.09 o 
  -7  12   5       28.95       35.61      1.97 o 
  -4  12   5       30.10       29.69      1.56 o 
  -1  12   5       61.01       63.71      2.64 o 
  -9  13   5        8.15        7.48      0.78 o 
  -6  13   5        1.30        0.23      0.72 o 
  -3  13   5       43.12       31.52      2.75 o 
   0   0   6    14279.54    14482.37    153.99 o 
   1   1   6      434.45      450.66      3.98 o 
  -1   2   6       93.58      108.45      1.72 o 
   2   2   6       19.51       19.34      1.06 o 
  -3   3   6     1114.98     1104.07      7.39 o 
   0   3   6       70.72       62.17      1.52 o 
   3   3   6      774.08      676.99      6.64 o 
  -5   4   6      182.86      187.00      3.28 o 
  -2   4   6     1027.07     1032.15     10.68 o 
   1   4   6      131.88      115.65      2.73 o 
   4   4   6        1.57        0.43      0.71 o 
  -7   5   6      109.88      104.48      2.20 o 
  -4   5   6       36.35       27.86      1.30 o 
  -1   5   6     1839.20     1881.59     25.25 o 
   2   5   6        9.18        6.60      0.63 o 
   5   5   6      198.97      199.79      4.92 o 
  -9   6   6       52.91       46.10      2.34 o 
  -6   6   6       47.21       42.55      1.57 o 
  -3   6   6     3035.52     2846.99     29.95 o 
   0   6   6      147.95      144.85      3.58 o 
   3   6   6      248.03      247.39      5.23 o 
   6   6   6      295.62      299.79      6.84 o 
 -11   7   6      119.08      108.20      4.77 o 
  -8   7   6      134.88      130.81      3.45 o 
  -5   7   6     1151.26     1090.04     17.05 o 
  -2   7   6      520.28      458.70      6.41 o 
   1   7   6       11.10        8.51      1.24 o 
   4   7   6        8.62        9.35      1.02 o 
 -13   8   6       98.89       83.93      3.68 o 
 -10   8   6       16.15       13.54      1.44 o 
  -7   8   6       70.56       71.41      2.78 o 
  -4   8   6      647.81      611.80     18.77 o 
  -1   8   6       16.82       16.79      1.29 o 
   2   8   6        3.91        4.45      1.13 o 
   5   8   6       85.43       77.79      3.08 o 
 -12   9   6        1.56        1.90      0.52 o 
  -9   9   6      444.81      442.53      6.76 o 
  -6   9   6       53.20       56.80      2.67 o 
  -3   9   6       31.74       35.12      1.91 o 
   0   9   6      511.40      500.52      7.38 o 
   3   9   6      219.85      228.98      5.22 o 
 -11  10   6       50.17       62.66      2.22 o 
  -8  10   6       12.97       11.71      1.22 o 
  -5  10   6        0.77        2.04      0.98 o 
  -2  10   6        4.22        4.11      0.92 o 
   1  10   6      148.35      150.41      4.38 o 
 -10  11   6        4.30        6.43      0.86 o 
  -7  11   6       94.11       83.41      3.27 o 
  -4  11   6        2.34        6.34      0.82 o 
  -1  11   6        9.20       11.36      1.34 o 
  -9  12   6       14.31       11.78      0.93 o 
  -6  12   6       60.01       75.78      2.61 o 
  -3  12   6       75.21       85.51      2.68 o 
  -8  13   6       17.48       22.81      1.23 o 
  -5  13   6       21.55       17.60      1.42 o 
  -1   1   7      942.10      892.36      7.09 o 
  -3   2   7      121.29      171.94      3.00 o 
   0   2   7        4.61       18.34      1.00 o 
  -5   3   7      560.74      529.53      6.85 o 
  -2   3   7     1589.31     1704.08     14.94 o 
   1   3   7       68.55       69.81      1.97 o 
  -7   4   7        0.04       -0.01      0.63 o 
  -4   4   7      945.43      951.59     12.13 o 
  -1   4   7      910.51      842.30     11.18 o 
   2   4   7      557.99      535.74      7.67 o 
  -9   5   7      572.19      627.18     11.67 o 
  -6   5   7       30.52       21.43      1.16 o 
  -3   5   7      841.03      863.53     12.87 o 
   0   5   7      159.54      157.30      2.65 o 
   3   5   7       28.18       28.72      1.91 o 
 -11   6   7        1.54        1.15      0.71 o 
  -8   6   7       32.28       31.56      1.78 o 
  -5   6   7      233.26      222.26      5.11 o 
  -2   6   7      481.76      471.47     10.37 o 
   1   6   7       89.53       88.52      2.74 o 
   4   6   7       29.72       30.06      1.87 o 
 -10   7   7       16.32       17.84      1.42 o 
  -7   7   7       36.71       43.86      2.12 o 
  -4   7   7       78.45       77.26      3.16 o 
  -1   7   7        0.09        0.96      0.73 o 
   2   7   7      127.93      144.52      4.21 o 
   5   7   7      220.72      218.64      4.46 o 
 -12   8   7       49.16       49.88      1.95 o 
  -9   8   7      538.82      586.41      7.96 o 
  -6   8   7      299.99      310.14      6.10 o 
  -3   8   7      130.72      136.30      3.67 o 
   0   8   7      603.58      650.04      9.18 o 
   3   8   7      391.70      430.73      9.28 o 
 -11   9   7        2.36        1.80      0.62 o 
  -8   9   7        0.08        0.27      1.15 o 
  -5   9   7       22.53       28.55      1.76 o 
  -2   9   7       15.13       18.80      1.36 o 
   1   9   7      129.48      130.09      3.81 o 
 -10  10   7        0.41       -0.17      0.63 o 
  -7  10   7       30.87       37.05      1.94 o 
  -4  10   7       10.25        6.00      1.03 o 
  -1  10   7      118.06      107.92      3.58 o 
   2  10   7        0.02        0.25      0.82 o 
  -9  11   7       87.71      106.09      2.74 o 
  -6  11   7      317.02      381.48      5.35 o 
  -3  11   7        1.18        0.47      0.63 o 
   0  11   7       30.84       37.72      2.05 o 
  -8  12   7        5.54        3.17      0.70 o 
  -5  12   7        0.05        1.82      0.61 o 
  -2  12   7       61.47       55.48      4.11 o 
   0   1   8       20.47       19.25      1.05 o 
  -2   2   8      737.31      718.47     16.20 o 
   1   2   8      901.39      732.85      7.91 o 
  -4   3   8      392.91      391.86      4.70 o 
  -1   3   8       10.59       11.90      0.76 o 
   2   3   8      121.82      111.45      2.48 o 
  -6   4   8       20.86       19.29      1.10 o 
  -3   4   8      524.34      543.35      7.83 o 
   0   4   8       54.53       57.92      1.76 o 
   3   4   8       83.92       94.86      3.08 o 
  -8   5   8      495.07      513.70      6.74 o 
  -5   5   8       33.23       36.72      1.29 o 
  -2   5   8      608.99      585.05     10.91 o 
   1   5   8      568.19      545.12      7.04 o 
   4   5   8        1.24        0.99      0.96 o 
 -10   6   8      197.08      200.72      4.23 o 
  -7   6   8      203.25      219.97      4.29 o 
  -4   6   8     1688.24     1706.20     16.19 o 
  -1   6   8      238.44      225.46      4.25 o 
   2   6   8       73.31       76.71      2.94 o 
   5   6   8     1113.79     1200.72     18.39 o 
 -12   7   8        1.68        2.15      0.72 o 
  -9   7   8       78.55       82.77      2.81 o 
  -6   7   8        8.78       13.73      1.22 o 
  -3   7   8       58.29       48.66      1.97 o 
   0   7   8      385.00      387.80      6.22 o 
   3   7   8       10.46       10.80      1.17 o 
 -11   8   8      143.92      140.06      3.06 o 
  -8   8   8        0.93        0.74      0.65 o 
  -5   8   8      330.97      298.94      5.24 o 
  -2   8   8      262.62      260.26      4.55 o 
   1   8   8       19.69       22.63      1.75 o 
   4   8   8       42.99       44.06      2.75 o 
 -10   9   8       22.30       30.45      1.57 o 
  -7   9   8      629.08      671.61     12.23 o 
  -4   9   8       70.06       68.66      2.45 o 
  -1   9   8      113.46      112.55      4.21 o 
   2   9   8      187.81      176.34      4.85 o 
  -9  10   8        8.91        7.43      0.76 o 
  -6  10   8      201.42      183.06      5.93 o 
  -3  10   8      107.54      114.56      3.06 o 
   0  10   8      110.55      114.93      3.68 o 
  -8  11   8       12.33       15.43      1.15 o 
  -5  11   8        7.55        8.64      0.92 o 
  -2  11   8       81.53       72.20      3.22 o 
  -7  12   8       20.83       22.38      2.48 o 
  -4  12   8       34.79       30.41      3.70 o 
   0   0   9      719.67      814.27     31.38 o 
   1   1   9      235.78      229.16      5.04 o 
  -1   2   9       53.89       76.59      1.98 o 
   2   2   9      148.13      135.61      4.15 o 
  -3   3   9       82.87       78.04      2.16 o 
   0   3   9       92.90       78.23      2.02 o 
   3   3   9      519.26      530.40      7.42 o 
  -5   4   9       34.04       34.30      1.74 o 
  -2   4   9      120.02      107.94      2.16 o 
   1   4   9        9.40       10.53      1.28 o 
   4   4   9      202.23      201.17      4.48 o 
  -7   5   9      221.17      213.76      4.20 o 
  -4   5   9       16.77       20.33      1.35 o 
  -1   5   9      328.62      317.94      5.45 o 
   2   5   9       56.30       51.55      2.21 o 
   5   5   9       61.14       62.54      2.44 o 
  -9   6   9       25.03       27.31      1.66 o 
  -6   6   9        0.18       -0.02      0.71 o 
  -3   6   9     1797.06     1827.24     11.99 o 
   0   6   9      234.01      245.12      4.86 o 
   3   6   9       40.30       44.47      2.31 o 
 -11   7   9        6.33        4.04      0.63 o 
  -8   7   9        7.46        5.91      1.00 o 
  -5   7   9      411.71      418.65      5.55 o 
  -2   7   9      178.33      170.05      3.78 o 
   1   7   9        0.02        1.06      0.89 o 
   4   7   9       36.69       39.72      2.00 o 
 -10   8   9       29.58       22.48      1.34 o 
  -7   8   9       36.45       33.20      1.60 o 
  -4   8   9      120.23      119.93      3.38 o 
  -1   8   9       11.22        5.26      0.81 o 
   2   8   9        3.16        2.23      0.95 o 
  -9   9   9       31.19       27.32      1.51 o 
  -6   9   9      145.04      155.96      4.04 o 
  -3   9   9       30.01       38.42      1.98 o 
   0   9   9       42.55       29.25      1.77 o 
  -8  10   9       12.93       10.44      1.31 o 
  -5  10   9        2.34        0.22      0.57 o 
  -2  10   9        1.21        1.71      0.90 o 
  -7  11   9       46.46       31.66      2.09 o 
  -4  11   9       78.10       92.47      7.40 o 
  -1   1  10      134.46      115.64      2.72 o 
  -3   2  10      943.05      974.40     10.99 o 
   0   2  10      286.54      295.26      4.71 o 
  -5   3  10        9.41       11.86      1.18 o 
  -2   3  10      106.18      109.87      2.79 o 
   1   3  10      210.81      206.92      5.38 o 
  -7   4  10      381.52      393.22      6.79 o 
  -4   4  10       19.84       12.81      1.15 o 
  -1   4  10       85.79       84.71      2.68 o 
   2   4  10       26.73       30.17      1.92 o 
  -9   5  10        8.20       10.19      1.15 o 
  -6   5  10       96.02      110.57      2.81 o 
  -3   5  10     1123.69     1214.81     13.74 o 
   0   5  10      155.04      168.97      3.96 o 
   3   5  10      149.84      168.39      3.95 o 
  -8   6  10      175.59      187.10      3.78 o 
  -5   6  10       51.13       39.84      1.83 o 
  -2   6  10        1.00        1.23      0.75 o 
   1   6  10      490.30      474.63     17.45 o 
   4   6  10       57.23       62.63      2.54 o 
 -10   7  10       18.29       19.37      1.23 o 
  -7   7  10       65.38       68.49      3.03 o 
  -4   7  10       61.08       63.11      2.30 o 
  -1   7  10       78.47       88.43      2.84 o 
   2   7  10        2.40        3.91      0.80 o 
  -9   8  10       14.23       11.71      1.00 o 
  -6   8  10        6.15        0.80      0.67 o 
  -3   8  10       55.91       54.14      2.80 o 
   0   8  10        0.00        0.01      0.71 o 
  -8   9  10       75.23       75.24      3.70 o 
  -5   9  10      111.62      101.38      3.42 o 
  -2   9  10       51.29       42.72      2.30 o 
  -7  10  10      347.49      319.45     22.66 o 
  -4  10  10       87.62      100.64      9.86 o 
   0   1  11       67.67       61.77      2.22 o 
  -2   2  11       82.44       85.55      2.56 o 
   1   2  11        4.25        0.88      0.78 o 
  -4   3  11      130.36      133.71      3.33 o 
  -1   3  11      104.87      105.20      2.74 o 
   2   3  11      755.62      810.99     11.50 o 
  -6   4  11      134.36      141.69      3.16 o 
  -3   4  11      730.76      731.86      7.99 o 
   0   4  11       14.90       12.55      1.30 o 
   3   4  11       38.10       30.94      1.49 o 
  -8   5  11       63.41       55.12      2.19 o 
  -5   5  11       75.75       77.02      2.56 o 
  -2   5  11        9.86        9.96      1.30 o 
   1   5  11       64.05       55.90      2.24 o 
   4   5  11       96.58      101.40      3.53 o 
  -7   6  11       21.39       14.36      1.10 o 
  -4   6  11      137.19      137.68      3.35 o 
  -1   6  11      601.36      532.42     18.44 o 
   2   6  11       35.81       34.57      1.85 o 
  -9   7  11       40.93       43.15      4.11 o 
  -6   7  11      172.45      189.08      5.46 o 
  -3   7  11       27.98       36.58      2.26 o 
   0   7  11        0.40        2.16      0.86 o 
  -8   8  11       28.77       25.26      2.02 o 
  -5   8  11      442.00      366.80      9.54 o 
  -2   8  11        2.52        1.61      0.62 o 
  -7   9  11       19.54       14.80      2.47 o 
  -4   9  11       11.74        7.89      1.64 o 
   0   0  12        6.44        5.24      1.30 o 
   1   1  12        0.73        1.95      0.74 o 
  -1   2  12       49.07       46.33      1.69 o 
   2   2  12       48.64       52.68      2.37 o 
  -3   3  12       52.07       57.60      2.20 o 
   0   3  12       14.54        9.12      1.06 o 
   3   3  12      498.42      552.99      8.60 o 
  -5   4  12        3.63        2.08      0.79 o 
  -2   4  12       44.15       43.17      2.17 o 
   1   4  12        6.77        7.40      0.82 o 
   4   4  12      108.60       99.51      4.21 o 
  -7   5  12       38.90       40.49      2.44 o 
  -4   5  12        0.32        0.84      0.63 o 
  -1   5  12      131.80      136.43      3.73 o 
   2   5  12        7.25        9.21      1.07 o 
  -6   6  12        9.42        9.21      1.17 o 
  -3   6  12      318.65      300.37      6.38 o 
   0   6  12       34.89       32.03      1.94 o 
  -5   7  12      167.63      162.86      5.95 o 
  -2   7  12      111.79      103.89      3.78 o 
  -4   8  12       35.75       33.29      3.29 o 
  -1   1  13       19.21       22.67      1.35 o 
  -3   2  13       27.24       23.62      2.67 o 
   0   2  13       20.97       23.99      1.72 o 
  -5   3  13       79.53       93.20      3.68 o 
  -2   3  13      502.72      539.21     13.28 o 
   1   3  13       31.75       28.31      1.66 o 
  -4   4  13       15.31       19.33      1.19 o 
  -1   4  13        2.24        7.83      1.15 o 
   2   4  13      243.81      266.32     10.27 o 
  -3   5  13       34.92       40.76      2.43 o 
   0   5  13        0.43        0.96      0.71 o 
  -2   6  13      120.12      109.34      4.07 o 
   0   1  14       32.90       28.77      3.70 o 
  -2   2  14       53.48       64.41      2.69 o 
   1   2  14       45.05       42.52      2.75 o 
  -1   3  14        0.02        0.33      0.68 o 
                                                 
